# Supplementary material for: Cerebral Cavernous Malformation 1 Determines YAP/TAZ Signaling-Dependent Metastatic Hallmarks of Prostate Cancer Cells
Source: Cancers (Basel). 2021 Mar 5;13(5):1125. doi: 10.3390/cancers13051125 (PMC7961486; doi:10.3390/cancers13051125)
Supplement: Supplementary file 1 [file cancers-13-01125-s001.zip]

Archive with 2 entries (2 files):
- cancers-1068035-supplementary file 1.docx
- cancers-1068035-supplementary file 2.pdf
